# Supplementary material for: Foreign cry1Ac gene integration and endogenous borer stress-related genes synergistically improve insect resistance in sugarcane
Source: BMC Plant Biol. 2018 Dec 10;18:342. doi: 10.1186/s12870-018-1536-6 (PMC6288918; doi:10.1186/s12870-018-1536-6)
Supplement: Supplementary file 3 — Table S4. Differentially expressed unigenes involved in borer-stress responsive pathway. (XLSX 21 kb) [file 12870_2018_1536_MOESM3_ESM.xlsx]

## Sheet: Title Page
Foreign cry1Ac gene integration and endogenous borer-stress related genes synergistically improved insect resistance in sugarcane
Dinggang Zhou1,2, Xiaolan Liu1,2, Shiwu Gao1,Jinlong Guo1, Yachun Su1, Hui Ling1, Chunfeng Wang1, Zhu Li1, Liping Xu1,*, Youxiong Que1,* 1 Key Laboratory of Sugarcane Biology and Genetic Breeding, Fujian Agriculture and Forestry University, Ministry of Agriculture, Fuzhou, Fujian, China 2 Key Laboratory of Ecological Remediation and Safe Utilization of Heavy Metal-Polluted Soils, Hunan University…

## Sheet: CDPKs
Table S4 Differentially expressed unigenes involved in borer-stress responsive pathway
	RPKM
Gene ID	CK	A1	A5	B4
Unigene0004574	0.719333	5.24797	5.4863	0.594433
Unigene0012451	10.4138	26.5014	30.5395	6.62887
Unigene0017413	60.8836	139.266	146.051	36.6131
Unigene0057456	32.4687	67.0048	60.8012	27.2061

## Sheet: MAPKs
Table S4 Differentially expressed unigenes involved in borer-stress responsive pathway
	RPKM
Gene ID	CK	A1	A5	B4
Unigene0000706	2.2621	6.5122	16.3287	0.0189
Unigene0003262	19.8086	8.97013	8.5867	1.19183
Unigene0003263	197.006	90.1727	125.801	8.95433
Unigene0003264	8.21473	12.9154	25.5998	3.0127
Unigene0003265	81.3631	33.0414	38.2734	3.8426
Unigene0003266	0.833933	1.19187	3.07877	0.3049
Unigene0003267	14.2584	9.52627	9.40363	1.40217
Unigene0003268	6.3842	9.2888	20.2149	2.2181
Unigene0004170	121.363	180.457	207.755	22.815
Unigene0009604	0.0915667	0.416567	0.632533	0.0765667
Unigene0009605	18.6231	37.1706	43.2912	17.0599
Unigene0011613	14.9377	11.2155	17.4809	4.63723
Unigene0018239	40.5497	33.5	50.0636	14.0458
Unigene0018617	1.8175	5.8724	7.61137	1.6397
Unigene0018970	87.0102	16.3445	21.7724	16.4112
Unigene0024450	1.6405	5.08477	2.96767	1.88167
Unigene0028968	65.8051	13.468	20.4346	10.408
Unigene0028971	61.973	41.1957	64.2337	15.2411
Unigene0028972	10.9608	9.38883	8.56537	4.16927
Unigene0053907	6.30657	8.97333	14.4303	2.11623
Unigene0055001	1.7833	3.10193	3.98793	0.891133
Unigene0056116	20.6723	38.0441	41.3587	20.714
Unigene0064619	4.2649	3.6319	3.9814	1.68737
Unigene0064622	4.1012	4.72773	4.3531	1.77087

## Sheet: OPDAs
Table S4 Differentially expressed unigenes involved in borer-stress responsive pathway
	RPKM
Gene ID	CK	A1	A5	B4
Unigene0011516	1.88677	1.38117	0.868167	0.934967
Unigene0014800	0.119633	0.4308	0.571733	0.4316
Unigene0014801	0.437433	1.0634	1.9874	0.484133
Unigene0015990	4.08653	4.56627	4.06503	9.1514

## Sheet: JAR1
Table S4 Differentially expressed unigenes involved in borer-stress responsive pathway
	RPKM
Gene ID	CK	A1	A5	B4
Unigene0030026	1.84257	3.92887	5.38657	1.23763
Unigene0030027	17.7564	38.0322	40.4198	9.97743

## Sheet: JAZs
Table S4 Differentially expressed unigenes involved in borer-stress responsive pathway
	RPKM
Gene ID	CK	A1	A5	B4
Unigene0003952	2.13387	4.57767	5.4777	0.653333
Unigene0006697	30.9136	102.278	194.814	0.784933
Unigene0006703	47.8337	140.542	244.571	2.57743
Unigene0013361	24.0313	619.237	612.496	20.6184
Unigene0013362	14.4619	340.54	341.772	10.6507
Unigene0013363	24.8848	569.47	619.121	20.4098
Unigene0020310	1.67697	3.97457	3.3811	0.964233
Unigene0021234	2.1986	6.51677	4.76717	1.80887
Unigene0026548	0.370233	18.5289	23.2012	0.4338
Unigene0027386	1.07953	6.49497	6.86037	1.5778
Unigene0027624	56.6565	129.802	200.911	3.00867
Unigene0034319	198.081	868.207	962.504	155.277
Unigene0035995	208.182	789.079	841.745	199.143
Unigene0041453	351.201	1097.35	994.76	185.947
Unigene0054109	3.9209	10.8301	11.0691	2.53783
Unigene0060010	10.5897	79.4911	97.0871	8.12323
Unigene0060567	17.0243	62.6592	104.053	0.4828
Unigene0063665	31.5169	71.7921	74.301	23.9876
Unigene0065412	1.3971	14.2498	23.1667	0.191967
Unigene0035994	2.0055	4.5199	4.5199	0.290467
Unigene0006615	369.118	615.368	684.546	60.3185

## Sheet: MYC2
Table S4 Differentially expressed unigenes involved in borer-stress responsive pathway
	RPKM
Gene ID	CK	A1	A5	B4
Unigene0050101	152.917	408.308	419.358	38.448

## Sheet: DIMBO
Table S4 Differentially expressed unigenes involved in borer-stress responsive pathway
	RPKM
Gene ID	CK	A1	A5	B4
Unigene0010382	1.86863	0.6267	0.557	1.44747
Unigene0022071	10.4685	7.85343	5.45257	24.0099
Unigene0022072	7.8569	3.0863	2.3657	11.4439
Unigene0027966	6.20233	3.17797	2.5451	10.838
Unigene0039417	1.48787	15.0092	8.07667	2.58747
